# Supplementary material for: Systematic review of contemporary interventions for improving discharge support and transitions of care from the patient experience perspective
Source: PLoS One. 2024 May 21;19(5):e0299176. doi: 10.1371/journal.pone.0299176 (PMC11108181; doi:10.1371/journal.pone.0299176)
Supplement: S3 Appendix — (XLSX) [file pone.0299176.s003.xlsx]

## Sheet: Extractions
S3 Appendix: Data Extraction Table
Citation - APA style	Full reference		Study Design	Analysis (for the Patient Experience outcomes)	Measure (primary for the scope of Patient Experience)	Setting type	Specialty area or Specialty provider	Organization(s)	Country	# of units (e.g., hospitals, clinics, departments) subject to intervention	# professionals/staff trained / subject to intervention	period of intervention / exposure (months)	time before the intervention (months)	time after (months)	notes on timing	Subjects - professionals / workers (main) subject to delivering the intervention or improving patient experience	Objective (related to the inclusion)	# pre-test patients (intervention)	# post-test patients (intervention)	# pre-test patients (control)	# post-test patients (control)	Notes - any on patient #s	Intervention - extended summary (further synthesized into a main paper's table)
LaBedz et al 2022	LaBedz SL, Prieto-Centurion V, Mutso A, et al. Pragmatic Clinical Trial to Improve Patient Experience Among Adults During Transitions from Hospital to Home: the PArTNER study. Journal of general internal medicine 2022;37(16):4103-11. doi: 10.1007/s11606-022-07461-0		Pragmatic RCT, single-center	Multivariable linear regression models adjusted for covariates. Used a modified intention-to-treat analysis. Bonferroni correction for the co-primary outcomes, and power size calcucation was provided. Sensitivity analyses that used multiple imputations under missing at random and missing not at random assumptions. Exploratory analyses examined the potential for heterogeneity of treatment effects …	Patient-Reported Outcomes Measurement Information System (PROMIS) measures as proxies for patient experience components (other than health-related outcomes). Primary: informational support. Secondary: emotional support and instrumental support. (30-day change scores)	Minority-serving hospital - Intermediate, transitional service between hospitalization to home-based/community support	Cardiopulmonary and sickle cell disease	University of Illinois Hospital & Health Sciences System	USA	1	Not reported	28	NA	NA		Community Health Workers and Peer Coaches	To compare the effectiveness of a multifaceted stakeholder-supported Navigator intervention versus Usual care on patient experience and other outcomes.	NA	518	NA	511		Community health workers and peer coaches delivered a multifaceted intervention which included 1) in-hospital visits to assess barriers to health/healthcare and to develop a personalized Discharge Patient Education Tool (DPET); 2) a post-discharge home visit to review the DPET; and 3) telephone-based peer coaching. Specifically, the multifacted Navigator intervention, which engaged stakeholders i…
(Noël et al., 2022)	Noël, P. H., Barnard, J. M., Leng, M., Penney, L. S., Bharath, P. S., Olmos-Ochoa, T. T., Chawla, N., Rose, D. E., Stockdale, S. E., Simon, A., Lee, M. L., Finley, E. P., Rubenstein, L. V., & Ganz, D. A. (2022). The Coordination Toolkit and Coaching Project: Cluster-Randomized Quality Improvement Initiative to Improve Patient Experience of Care Coordination. J Gen Intern Med, 37(1), 95-103. https…		RCT, cluster-randomized, multi-site (QI, active controls)	Multivariable difference-in-difference (DiD) analysis to determine the difference between coached and non-coached clinics in the change in patient-reported hassles from baseline to 12-month follow-up, adjusting for clustering and patient characteristics using zero-inflated negative binomial regression and bootstrapping to obtain 95% confidence intervals.	16-item Health Care System Hassles Scale, to measure patient experience of care coordination	Primary care clinics Patient-Centered Medical Home PCMHs	Primary care	Veterans Health Administration (VHA)	USA	12 (6 intervention and 6 control)	Not reported	12	NA	NA	NA	Care team (Specific disciplines not identified)	To compare two toolkit-based strategies of differing intensity to improve care coordination at VA primary care clinics.	1174	1185	1179	1158	different patients in pre and post groups	Higher-Intensity, Distance Coaching Strategy to develop QI projects using an online care coordination toolkit. Additional assistance (after initial email including baseline patient experience survey data) includes support from centrally trained QI coaches, in-person 4-h site visit. Over a 12-month period, the coaches helped clinic teams develop and implement care coordination QI projects, facilit…
(Zulman et al., 2019)	Zulman, D. M., Chang, E. T., Wong, A., Yoon, J., Stockdale, S. E., Ong, M. K., Rubenstein, L. V., & Asch, S. M. (2019). Effects of Intensive Primary Care on High-Need Patient Experiences: Survey Findings from a Veterans Affairs Randomized Quality Improvement Trial. J Gen Intern Med, 34(Suppl 1), 75-81. https://doi.org/10.1007/s11606-019-04965-0		RCT, QI, multi-site - secondary survey study	Logistic regression models to examine whether randomization to PIM was associated with differences in patient experiences, using primary intention-to-treat analyses. Separate models were conducted for each outcome within the domains of care coordination, provider relationships, access, and satisfaction. Inverse probability weighting to account for low response in each group after using logistic r…	VA’s Survey of Healthcare Experiences of Patients (SHEP), adapted from the Consumer Assessment of Healthcare Providers and Systems (CAHPS); questions about whether VA primary care provider seemed informed about their specialist care and whether had VA healthcare provider to coordinate care - top box percentages; Patient Assessment of Chronic Illness Care (PACIC); Health Care Hassles Scale; and ad…	Patient-Centered Medical Home PCMHs	Primary care	Veterans Health Administration (VHA)	USA	5	Not reported	16	NA	6	Veterans were randomized between August 2014-December 2015 and the survey was conducted from June 3, 2016-December 16, 2016. We inferred a period the period of 6 months can be the relevant here for the time after the intervention	Care team (Specific disciplines not identified)	To determine how augmenting the VA’s medical home (Patient Aligned Care Team, PACT) with a PACTIntensive Management (PIM) program influences patient experiences with care coordination, access, provider relationships, and satisfaction.	NA	759	NA	768	NA	PACT-Intensive Management (PIM), augmented care coordination for Veterans at high risk for hospitalization and who had experienced hospitalization or ED visit in last 6 months. PIM offered patients intensive care coordination, including regular interdisciplinary team meetings, medication management, home visits, accompaniment to specialists, acute care follow-up, health coaching, and intensive so…
(Dorr et al., 2016)	Dorr, D. A., Anastas, T., Ramsey, K., Wagner, J., Sachdeva, B., Michaels, L., & Fagnan, L. J. (2016). Effect of a Pragmatic, Cluster-randomized Controlled Trial on Patient Experience With Care: The Transforming Outcomes for Patients Through Medical Home Evaluation and reDesign (TOPMED) Study. Med Care, 54(8), 745-751. https://doi.org/10.1097/mlr.0000000000000552		Pragmatic, clustered RCT, QI	Difference in differences analysis. For each of the 11 composite scores, the authors fit a population-averaged linear probability model with response as the unit of analysis and a generalized estimating equation approach to account for similarity between responses from the same person. Because randomization occurred at the clinic level, we fit clinic and pre-post indicator variables along with th…	CG-CAHPS -composite scores, top-box percentages.	Patient-Centered Medical Home PCMHs	Primary Care	Network of PCMHs in Oregon	USA	8 (4 intervention, 4 control)	Not reported	12	Unclear	Unclear	0-4 months into implementation (May 2013-Sep 2013 survey / May 2013-May 2014 trial) - the timing overlaps.	Care team (Specific disciplines not identified)	To investigate whether focusing on high value elements (HVEs) will improve patients’ experience with care, especially in areas related to HVEs. We hypothesized that both intervention and control clinics will see improvements in patient experience because both received quality improvement (QI) encouragement; however, we predict that there will be a greater improvement in the intervention clinics d…	163	178	170	175	different patients in pre and post groups	In addition to the same approach for QI also applied to the control group, intervention clinics were directed (i.e., encouraged) to select their quality improvement goals from a list of 12 high value elements (HVEs), which the research team identified from the literature and stakeholder and patient focus groups as the ones more likely to reduce cost and utilization and improve patient outcomes th…
(Nembhard et al., 2020)	Nembhard, I. M., Buta, E., Lee, Y. S. H., Anderson, D., Zlateva, I., & Cleary, P. D. (2020). A quasi-experiment assessing the six-months effects of a nurse care coordination program on patient care experiences and clinician teamwork in community health centers. BMC Health Serv Res, 20(1), 137. https://doi.org/10.1186/s12913-020-4986-0		Clustered, non-randomized multi-site controlled before-and-after study	Difference-in-differences analysis using separate (multilevel) mixed linear regression models. These included fixed effects for intervention group status (0 = comparison group, 1 = intervention group), period (0 = baseline, 1 = follow-up), intervention-by-period interaction, and covariates. The analysis included random effects for person, primary care provider, and center (to account for clusteri…	CG-CAHPS and the PCMH Supplemental Item - questions specifically about timeliness of care, coordination of care, support for patient self-management, and care for mental health - averaged the reponses for a single overall patient care experience score	PCMH (currently) - derived from a multi-site network of primary care centers; focused on vulnerable populations (federally qualified health center)	Primary care	Not reported	USA	12 (6 intervention, 6 control)	Not reported	6	6	Unclear	3 month buffer for training between pre-intervention period and intervention period	Nurses	To examine the effects of adding care coordination to nurses’ role (often pursued by small organizations and those in lower-resource settings), in a formal way, on care experiences of high-risk patients (those most in need of care coordination) and clinician teamwork during the first 6 months of use.	934	744	2073	1327	some patients were the same and some were different in before and after groups	Nurse’s role was expanded to include care coordination for adult patients who were identified as “high risk.” Nurses were expected to work with enrolled patients to help them navigate their healthcare and lead a weekly panel management meeting with enrollees’ primary care and behavioral health provider (e.g., to review patient progress, identify additional patients who needed coordination, and pl…
(Jones et al., 2019)	Jones, A. L., Hausmann, L. R. M., Kertesz, S. G., Suo, Y., Cashy, J. P., Mor, M. K., Pettey, W. B. P., Schaefer, J. H., Jr., Gordon, A. J., & Gundlapalli, A. V. (2019). Providing Positive Primary Care Experiences for Homeless Veterans Through Tailored Medical Homes: The Veterans Health Administration's Homeless Patient Aligned Care Teams. Med Care, 57(4), 270-278. https://doi.org/10.1097/mlr.0000…		Observational: Comparative, retrospective longitudinal study (one intervention, two comparators)	Multivariable logistic regressions to estimate differences in the probability of reporting positive primary care experiences, controlling for sociodemographic and clinical characteristics. Model estimates converted to predicted probabilities and risk differences to aid interpretation (0-100 percentage scale). Sensitivity analysis used to determine if study results would change when accounting for…	Patient Centered Medical Home Survey of Healthcare Experiences of Patients (PCMH-SHEP), a validated ongoing survey of VHA primary care experiences conducted by the VHA Office of Reporting, Analytics, Performance, Improvement and Deployment. The PCMH-SHEP items were grouped into domains of access, communication, and office staff helpfulness/courtesy based on CG-CAHPS, and domains of comprehensiven…	PCMH	Primary care	Veterans Health Administration (VHA)	USA	510 facilities (25 with known H-PACT in Fiscal Year 2013-2015, 485 with no H-PACT)	Not reported	36	NA	NA	NA	Care team (Specific disciplines not identified)	To determine whether homeless-tailored medical home model (called H-PACT) offers a better patient experience for homeless patients than standard VHA primary care	NA	251	NA	1527*	The number for the comparator from other facilities without H-PACT is 10079	Homeless-tailored medical home model (called H-PACT). Specifically, the H-PACT model is designed to enhance access to care, address the social determinants of health, and facilitate housing placement for persons who are homeless or at risk for homelessness. H-PACT is highly contextualized, in that the staffing, services, and features are unique to each facility. While variations exist, an H-PACT …
(Tung et al., 2018)	Tung, E. L., Gao, Y., Peek, M. E., Nocon, R. S., Gunter, K. E., Lee, S. M., & Chin, M. H. (2018). Patient Experience of Chronic Illness Care and Medical Home Transformation in Safety Net Clinics. Health Serv Res, 53(1), 469-488. https://doi.org/10.1111/1475-6773.12608		Observational comparative using a repeated cross-sectional design with serial random samples (note that all received the intervention and comparators were sites that had above-average versus below-average improvement)	Difference-in-differences approach to compare patients determined to be in “high improvement” clinics (i.e., above average improvement) to those in “low improvement” clinics over the 5-year intervention period. Generalized estimating equations (GEE) to model modified PACIC scores (total and subdomain) as a function of PCMH-improvement group, survey period (baseline or postintervention), and their…	Patient Assessment of Chronic Illness Care (PACIC) - subset of survey items (11 out of 20 among those related to the intervention) and respective modified subdomain scores --> average of 5 subdomain scores to get a total modified PACIC score	Safety Net Medical Home Initiative's practices	Primary care	Safety Net Medical Homes, network across States	USA	24 (13 included in analyses)	NR	60	NA	Unclear	NA	physicians, physician assistants, or nurse practitioners, behavioral health specialists, educators, certified medical assistants, counselors, dieticians, medical assistants, nurses, or social workers	To analyze the effects of practice transformation based on medical home principles specifically tailored to the safety net setting on patient experience of chronic illness care	303	271	NA	NA	NA	Medical home transformation. Practice transformation was guided by eight “change concepts” (e.g., patient-centered interactions, enhanced access), based on medical home principles specifically tailored to the safety net setting. These changes were supported locally by a Regional Coordinating Center with practice coaches to organize the intervention. Implementation of the intervention was led by Q…
(Nguyen et al., 2020)	Nguyen, K. H., Chien, A. T., Meyers, D. J., Li, Z., Singer, S. J., & Rosenthal, M. B. (2020). Team-Based Primary Care Practice Transformation Initiative and Changes in Patient Experience and Recommended Cancer Screening Rates. Inquiry, 57, 46958020952911. https://doi.org/10.1177/0046958020952911		Retrospective observational research, comparative study	Difference-in-differences framework defining 2013 as the pre-period and 2015 as the post-period linear regression models, using inverse probability weighting to balance on observable differences. Each of the outcomes are analyzed in a separate regression model, adjusted for counts of each clinician type, network affiliation, and provider characteristics. Sensitivity analysis examined outcomes adj…	Patient Experience Survey (PES) based on the CAHPS - Patient Centered Medical Home Survey (Practice-level average scores for each PES measure domain calculated using a proportional scoring method: the average proportion responding in each Likert category across the survey questions in each domain were calculated. The average practice-level domain score was then converted to a 0 to 100 scale. PES …	Primary care practices, academically affiliated	Primary care	Harvard Medical School (affiliated with)	USA	50 (13 intervention + 37 comparison)	NA	12	12	12	Intervention for the team approach, not on the patient safety	Care team (Specific disciplines not identified)	To examine the impact of a primary care transformation initiative on changes in patient experience and recommended cancer screening rates	1064*	1109*	3201*	3306*	* Numbers varied per item of the survey. Those mentioned refer to the "willigness to recommend".	Patient-centered medical home tranformation: multi-year, multi-site, phased primary care transformation initiative to establish high-functioning interdisciplinary teams and improve patient safety. Sites participated in 2 learning collaboratives: the first (2012-2014) is aimed to establish team-based primary care and the 2nd (a 2-year continuation) focused on using team-based care strategies to im…
(van Eck et al., 2018)	van Eck, C. F., Toor, A., Banffy, M. B., & Gambardella, R. A. (2018). Web-Based Education Prior to Outpatient Orthopaedic Surgery Enhances Early Patient Satisfaction Scores: A Prospective Randomized Controlled Study. Orthopaedic Journal of Sports Medicine, 6(1), 1-1. https://doi.org/10.1177/2325967117751418		RCT (randomization at patient level) with only post-intervention measures	Independent t test, on the OAS CAHPS as well as the 5 core care measures individually - after baseline differences between the study group and the control group were determined with an independent t test for the continuous variables and chi-square test or Fisher exact test for the nominal variables. Analysis of variance with a post hoc Tukey test was used to determine the effect of age, sex, race…	OAS CAHPS - Outpatient and Ambulatory Surgery, 24 questions divided into 5 core care measures. At the first postoperative visit, all study and control patients were asked to complete the OAS CAHPS survey.	Private Practice Orthopaedic Clinic	Surgery - orthopaedic, outpatient and ambulatory	Kerlan Jobe Orthopaedic Clinic, California	USA	1	Not reported	Not reported	NA	NA	NA	Not applicable - web-based independent program	To evaluate the effect of an interactive web-based education tool on perioperative patient satisfaction scores after outpatient orthopaedic surgery	NA	87	NA	90	NA	The web-based patient education was delivered through the cloud-based platform HealthLoop. Custom care plans can be made by the surgeon to allow information to be sent to the patient in real time while tracking patient progress and monitoring clinical areas of concern. The web-based education contains preoperative instructions (ie, do not eat or drink after midnight, stop anti-inflammatory pain m…
(Griffey et al., 2015)	Griffey, R. T., Shin, N., Jones, S., Aginam, N., Gross, M., Kinsella, Y., Williams, J. A., Carpenter, C. R., Goodman, M., & Kaphingst, K. A. (2015). The impact of teach-back on comprehension of discharge instructions and satisfaction among emergency patients with limited health literacy: A randomized, controlled study. J Commun Healthc, 8(1), 10-21. https://doi.org/10.1179/1753807615y.0000000001		RCT (randomization at patient level)	Multivariable ordinal logistic regression models were built to examine the effects of study group on each outcome variable, adjusting for race. Data were analyzed with patients grouped as randomized consistent with an intention to treat analysis.	Four items from the CAHPS questionnaires administered by research assistants following discharge <secondary to a primary outcome on comprehension, i.e., not a different type of outcome>	Hospital	Emergency	Barnes Jewish Hospital, St. Louis	USA	1	Not reported	1.5	NA	NA	NA	Nurses and medical student research assistants	To examine whether teach-back improves comprehension and perceived comprehension of discharge instructions and satisfaction among patients with limited health literacy in the Emergency department.	NA	127	NA	127	NA	For teach-back patients, the nurse would provide discharge instructions with the medical student Research Assistant (RA) present, then the patient was asked by the RA to repeat back their understanding in their own words, related to the specific domains of interest, with the nurse correcting and misunderstandings. RAs completed training on health literacy, on approaching and enrolling patients, a…
(Chan et al., 2015)	Chan, B., Goldman, L. E., Sarkar, U., Schneidermann, M., Kessell, E., Guzman, D., Critchfield, J., & Kushel, M. (2015). The Effect of a Care Transition Intervention on the Patient Experience of Older Multi-Lingual Adults in the Safety Net: Results of a Randomized Controlled Trial. J Gen Intern Med, 30(12), 1788-1794. https://doi.org/10.1007/s11606-015-3362-y		RCT (randomized at patient level stratified by language)	Chi-square tests (on top box scores) and use of both sensitivity and subgroup analyses	HCAPHS, top-box percentages - discharge communication domain as well as the related medication and nursing domains Care Transitions Measure for quality of transitional care experience (incorporated into HCAPHS in 2013) - top box percentages	Hospital, safety-net	various (internal medicine, family medicine, cardiology, neurology)	San Francisco General Hospital and Trauma Center	USA	1	Not reported	Not reported	NA	1	NA	Nurses (registered nurses and nurse practitioners)	To examine the effect of a nurse-led hospital-based care transition intervention on discharge-related patient experience in an older multilingual population of adults hospitalized at a safety-net hospital	NA	301	NA	315	NA	Nurse-led hospital-based discharge support and care transition intervention. Inpatient visits by a language-concordant study nurse and post-discharge phone calls from a language-concordant nurse practitioner to reinforce the care plan and to address acute complaints (in addition to receiving usual discharge planning and support). Specifically, at the hospital, in the participant’s preferred langu…
(Schreiter et al., 2021) Controlled before-and-after, historical cohort of controls, Press Ganey – discharge process, patient education, and global experience	Schreiter, N. A., Fisher, A., Barrett, J. R., Acher, A., Sell, L., Edwards, D., Leverson, G., Joachim, A., Weber, S. M., & Abbott, D. E. (2021). A telephone-based surgical transitional care program with improved patient satisfaction scores and fiscal neutrality. Surgery, 169(2), 347-355. https://doi.org/10.1016/j.surg.2020.09.015		Retrospective, historical cohort of matched controls (matching at patient level)	Wilcoxon rank-sum for the Likert scale scores and Fisher exact test for the percentage of respondents answering with highest value on the Likert scale	Press Ganey - discharge process, patient education, and global rating of the hospital experience, scores and percentage of top box	Hospital, academic (transition from surgery)	Surgery	University of Wisconsin Hospital	USA	1	Not reported	27	NR	Not reported	NA	Nurses	To determine the effect of a dedicated abdominal surgery and telephone-based transitional care program on hospital cost and margin for readmissions within 90 days of surgery and patient satisfaction using standardized assessments.	NA	213	NA	224	NA	Telephone-based transitional care program for complex abdominal surgeries ("Surgical Coordinated-Transitional Care"). Nurse-initiated phone calls to the patient began within 48 to 72 hours after hospital discharge and continued every 1 to 5 days until discharge from the transitional program. The phone calls centered on 4 main areas: (1) medication reconciliation, (2) patient education about “red …
(Centrella-Nigro & Alexander, 2017)	Centrella-Nigro, A. M., & Alexander, C. (2017). Using the Teach-Back Method in Patient Education to Improve Patient Satisfaction. J Contin Educ Nurs, 48(1), 47-52. https://doi.org/10.3928/00220124-20170110-10		Nonrandomized trial, one site, two units	Independent t tests for intervention and control groups were used to test for significant differences in the preintervention HCAHPS scores and postintervention time periods	HCAHPS - 7 items on patient education - top box "always"	Hospital, community	Medical units ((intervention unit more neurological patients, control unit more genitourinary and infectious diseases)	Community Hospital in Northern New Jersey, Magnet-designated	USA	2 (1 intervention, 1 comparison)	24	12	6	12	training and delivery of the intervention	Nurses	To test the effects of teach back on Hospital Consumer Assessment of Healthcare Providers and Systems (HCAHPS) scores	Not reported	Not reported	Not reported	Not reported	No numbers of patients provided aside form percentage reporting	Nurses were trained in by an 1-hour session presented as an educational requirement for the intervention unit, and each nurse was paid for the extra hour and awarded one contact hour. This 1-hour teaching session used various modalities, including lecture, role-play, discussion, and videos. Each nurse participant took the same test 1 month after the teach-back technique was introduced. A tailor-m…
(Cancino et al., 2017)	Cancino, R. S., Manasseh, C., Kwong, L., Mitchell, S. E., Martin, J., & Jack, B. W. (2017). Project RED Impacts Patient Experience. J Patient Exp, 4(4), 185-190. https://doi.org/10.1177/2374373517714454		Nonrandomized posttest design, three groups	Chi-square analysis to compare the distribution of top-box responses among groups.	Press Ganey's discharge-related items: “Instructions given about how to care for yourself at home" and “The extent to which you felt ready to be discharged”. Percentage of top-box scores for the item.	Hospital, safety-net	Family Medicine (adult inpatient)	Boston Medical Center	USA	1 intervention unit (number of comparison units not specified)	Not reported	24	NA	See notes on timing	for 24 months along with the period of the intervention, and 2 weeks if the follow-up time framed for the individual patient	Nurse (“discharge advocate”)	To evaluate its impact on Press Ganey posthospitalization survey scores in adult patients who received the RED intervention while admitted to the hospital compared to those adult inpatients who did not	NA	74	NA	1831+181*	for the overall medical and surgical units + those not subject to the intervention in the same unit	Standardized hospital program of patient education and preparation before hospital discharge: The ReEngineered Discharge (RED) Toolkit. The 12 components of the ReEngineered Discharge are: 1. Ascertain need for and obtain language assistance; 2. Make appointments for follow-up care (eg, medical appointments, postdischarge tests/labs); 3. Plan for the follow-up of results from tests or labs that a…
(Thum et al., 2022)	Thum, A., Ackermann, L., Edger, M. B., & Riggio, J. (2022). Improving the Discharge Experience of Hospital Patients Through Standard Tools and Methods of Education. Journal for Healthcare Quality: Promoting Excellence in Healthcare, 44(2), 113-121. https://doi.org/10.1097/JHQ.0000000000000325		Pre- and post-test, one organization, multi-units	Chi-square (χ2) test, for each question, on the two categorical variables (preintervention vs. postintervention) and outcome (“top box” vs. “not top box”). Kruskal–Wallis test for the percentile rank pre- and post-test.	HCAHPS - Care Transitions item; and Discharge Information item, including percentile rank on that measure obtained through Press Ganey	Hospitals (academic tertiary care center and its affiliated community hospital)	NA	Thomas Jefferson University Hospital and its smaller academic community hospital with a combined total of 957 beds	USA	Two affiliated hosptials - one academic another community (all units within each)	3000+ nurses	12	12	12	*one centralized hospital and its affiliated community hospital	Nurses	To examine and improve patient satisfaction with discharge preparation by providing timely, standardized methods of educating patients about their medical condition, discharge needs, and follow-up care. To examine financial implications on hospital reimbursement for care as outlined by the Centers for Medicare and Medicaid Services (CMS).	NR	NR	NA	NA	NA	Multi-component to improve discharge education and experience. Nursing and the care team were provided with training in the teach-back method and new tools like a discharge folder. Provider workflows were redesigned, and the discharge education document was changed to ensure appropriate information was provided to patients. A hard stop was introduced in our electronic health record during the dis…
(March et al., 2022)	March, K. L., Peters, M. J., Finch, C. K., Roberts, L. A., McLean, K. M., Covert, A. M., & Twilla, J. D. (2022). Pharmacist Transition-of-Care Services Improve Patient Satisfaction and Decrease Hospital Readmissions. J Pharm Pract, 35(1), 86-93. https://doi.org/10.1177/0897190020958264		Pre- and post, retrospective review of a single-center pilot program (Controlled before-and-after for the secondary outcome)	Chi-square test was performed on the top-box score after T test on baseline characteristics.	HCAHPS - medication-related: communication and care transitions, top-box percentages	Hospital	Pharmacy	Methodist University Hospital, Memphis	USA	1	NA	9	6	NR	NA	Pharmacists	To examine whether pharmacist-driven transition of care (TOC) pilot improved patient satisfaction as measured by HCAHPS results as well as decreased 30-day hospital readmission rates	NA	NR	NA	NR	For the secondary outcomes: Intervention (n= 414); Control (n= 1314)	Pharmacist-led medication reconciliation and education prior to discharge and post-discharge telephone follow-up, following alerts from the Electronic Medical Recording (EMR) system. Any identified medication reconciliation issues triggered a consultation with the physician for resolution. Discharge education focused on medication education and patients were provided written materials, including …
